# Supplementary material for: Comparison of ONT and CCS sequencing technologies on the polyploid genome of a medicinal plant showed that high error rate of ONT reads are not suitable for self-correction
Source: Chin Med. 2022 Aug 9;17:94. doi: 10.1186/s13020-022-00644-1 (PMC9364492; doi:10.1186/s13020-022-00644-1)
Supplement: Supplementary file 1 — Additional file 1: Table S1. Published allotetraploid genomes covered by short reads sequencing. Table S2. Blocks between nextdenovo assembly and chromosome-level hifiasm assembly. Tables S3. Discordance error in long reads mapped to different area of assemblies. Table S4. Postions with mismatch and gap of CCS-hifiasm assembly. Table S5. Discordance of CCS reads mapped to ONT-nextdenovo assembly. Table S6. Reads mapping and genome coverage [file 13020_2022_644_MOESM1_ESM.xlsx]

## Sheet: S1
Table S1 Published allotetraploid genomes covered by short reads sequencing
	Long reads Coverage (X)	Assembly method	Genome Size (Gb)	Data accession	NGS Mean Depth (X)	NGS Mapping Rate	N-region rate	Uncovered	Uncovered nonN region
Arachis monticola	36.1 (Pacbio)	Canu v1.5	2.618	SRR6796710	21.89	0.9946	0.1179	0.203506	0.085606
Arachis hypogaea	76.7 (Pacbio)	MECAT	2.5569	SRR8784051	26.41	0.9994	0.0015	0.0179	0.016
Brassica juncea var Varuna	110 (Pacbio)	Canu v. 1.4	0.885	SRR2050307#	45.69	0.98	0.0329	0.0978147	0.0649147
Brassica juncea var. timuda	12 (Pacbio)	AllPaths v. 44540	0.955	SRR2050307	41.4	0.9661	0.2035	0.269445	0.0659727
Gossypium barbadense	>80 (Pacbio)	Canu v1.3	2.27	SRR1536370	36.47	0.9936	0.0195	0.0371898	0.0176898
Gossypium hirsutum	>80 (Pacbio)	Canu v1.3	2.35	SRR1768487 SRR1768488	18.99	0.987	0.0278	0.0655835	0.0377835
Brassica carinata	74.5 (ONT)	Canu v1.3 + wtdbg2	1.087	CRR100258	59.11	0.9854	0.0002	0.131551	0.131351
Miscanthus lutarioriparius	143 (ONT)	Canu v1.8+SMARTdenovo	2.07	ERR4626691 ERR4626692	68.91	0.998	0.0001	0.054368	0.054268
Veratrum dahuricum	49 (ONT)	Nextdenovo	4.28	This work	31.5421	0.996	0	0.237	0.237
#As no WGS data available for the assembled strain, we used NGS data of Brassica juncea var. timuda instead

## Sheet: S2
Table S2 Blocks between nextdenovo assembly and chromosome-level hifiasm assembly
blocks		nextdenovo assembly		chromosomal hifiasm assembly		nextdenovo : hifiasm
size	number	covered length	coverage	covered length	coverage	covered length ratio
>0bp	239497	4108406364	0.959688	3195072761	0.979452	1.28586
>10kb	55094	3926789444	0.917264	3182789666	0.975686	1.23376
>20kb	18236	3803279891	0.888413	3172598653	0.972562	1.19879
>50kb	11224	3612563835	0.843864	3150802800	0.965881	1.14655
>100kb	7376	3356077654	0.783951	3101942270	0.950902	1.08193
>200kb	4900	3016623464	0.704657	2912174436	0.892729	1.03587
>500kb	2042	2108072149	0.492427	2102467374	0.644513	1.00267

## Sheet: S3
Tables S3 Discordance error in long reads mapped to different area of assemblies
Reads	Assembly		Length (bp)	Coverage (bp)	Depth (X)	mismatches	mismatch %	gaps	gaps %
ONT-raw	ONT-nextdenovo	UCR	1036669305	23463008558	22.6331	4798554806	20.4516	2202048491	9.38519
		non-UCR	3240063016	90594522458	27.9607	13994502828	15.4474	6440237707	7.10886
		Whole	4276732321	114057531016	26.6693	18793057634	16.4768	8642286198	7.57713
	CCS-hifiasm	UCR	685139256	21098967448	30.7952	4338167347	20.561	1780588656	8.43922
		non-UCR	2684930976	91601210058	30.7952	15381064159	16.7913	6789537056	7.41206
		Whole	3370070232	112700177506	33.4415	19719231506	17.4971	8570125712	7.60436
ONT-1-correct	CCS-hifiasm	UCR	684988012	13812206624	20.1642	1659768020	12.0167	590674102	4.27646
		non-UCR	2664043237	52837145888	19.8334	4118346905	7.79442	1607396741	3.04217
		Whole	3349031249	66649352512	19.9011	5778114925	8.66942	2198070843	3.29796
CCS	ONT-nextdenovo-0	UCR	1124366253	11008320403	9.79069	535353225	4.86317	525269540	4.77157
		non-UCR	2808147577	34150669908	12.1613	571187845	1.67255	762236360	2.23198
		Whole	3932513830	45158990311	11.4835	1106541070	2.45032	1287505900	2.85105
		UCR vs non-UCR					2.90763		2.13782
	ONT-nextdenovo	UCR	851693618	8104473881	9.51572	382232884	4.71632	307257552	3.79121
		non-UCR	3175585751	40570297181	12.7757	108264621	0.266857	100183239	0.246937
		Whole	4027279369	48674771062	12.0863	490497505	1.0077	407440791	0.837068
		UCR vs non-UCR					17.6736		15.3529

## Sheet: S4
Table S4 Postions with mismatch and gap of CCS-hifiasm assembly
	Type	ONT-1-correct	ONT-raw	Position Number	Percentage (%)
Whole genome (3,397,089,251 coverd by both ONT-raw and ONT-1-correct reads)	gap	NO	NO	286899982	8.44546
	gap	NO	YES	2100126831	61.8214
	gap	YES	NO	19503888	0.574135
	gap	YES	YES	990558550	29.159
	mismatch	NO	NO	899318414	26.4732
	mismatch	NO	YES	1936508749	57.0049
	mismatch	YES	NO	36164415	1.06457
	mismatch	YES	YES	525097673	15.4573
UCR (684,917,353 coverd by both ONT-raw and ONT-1-correct reads)	gap	NO	NO	44312509	6.46976
	gap	NO	YES	369955502	54.0146
	gap	YES	NO	3868292	0.564782
	gap	YES	YES	266781050	38.9508
	mismatch	NO	NO	163850124	23.9226
	mismatch	NO	YES	368252744	53.766
	mismatch	YES	NO	9552436	1.39468
	mismatch	YES	YES	143262049	20.9167
non-UCR (2,712,171,898 coverd by both ONT-raw and ONT-1-correct reads)	gap	NO	NO	242587473	8.9444
	gap	NO	YES	1730171329	63.7928
	gap	YES	NO	15635596	0.576497
	gap	YES	YES	723777500	26.6863
	mismatch	NO	NO	735468290	27.1173
	mismatch	NO	YES	1568256005	57.8229
	mismatch	YES	NO	26611979	0.981205
	mismatch	YES	YES	381835624	14.0786

## Sheet: S5
Table S5 Discordance of CCS reads mapped to ONT-nextdenovo assembly
	All sites		Compelte discordance sites (Alternative allele frequency == 100% && depth >=5X)		Ratio or Percentage
	UCR	Whole	UCR_alt	Whole_alt	UCR/Whole	UCR_alt/UCR	UCR_alt/Whole
Length (bp)	851693618	4027279369	45941485	52093717	0.211481	0.0539413
Coverage (bp)	8104473881	48674771062	520356287	592773817	0.166503
Depth	9.51572	12.0863	11.5192	11.6379	0.787316
mismatches	382232884	490497505	269386544	323318245	0.779276	0.704771	0.549211
mismatch %	4.71632	1.0077	49.6305	52.4278	4.68026
gaps	307257552	407440791	250969743	269455572	0.754116	0.816806	0.615966
gaps %	3.79121	0.837068	49.9177	46.9727	4.52915

## Sheet: S6
Table S6 Reads mapping and genome coverage
Reads	Genome	MappedBase (Gb)	MappedBase %	Covered genome (Gb)	Coverage %	Covered genome 5X (Gb)
NGS (135 Gb)	CCS-hifiasm	130.093	96.3081	3.53718	99.5304	3.49213
	ONT-nextdenovo	129.436	95.822	3.24071	75.7002	2.99306
	ONT-necat	128.715	95.2882	2.86035	76.3143	2.66567
	ONT-wtdbg	81.3931	60.2555	1.74394	48.6989	1.64
	ONT-nextdenovo-0	73.4201	54.3853	2.9027	70.2098	2.35
	ONT-nextdenovo-2	130.313	96.4723	4.10412	95.2076	4.02395
CCS2short (55 Gb)	CCS-hifiasm	54.7027	99.4027	3.53953	99.5966	3.43421
	ONT-nextdenovo	54.6118	99.2375	3.18646	74.4329	2.84771
	ONT-nextdenovo-2	53.49	97.25	4.11	95.32	3.93
ONT-1-correct2short (75.1Gb)	CCS-hifiasm	65.0435	86.5655	3.30827	93.0892	2.96352
	ONT-nextdenovo	69.0218	91.8602	4.04155	94.407	3.4431
ONT-raw (192.5 Gb)	CCS-hifiasm	107.193	55.6888	3.44876	97.0424	3.40023
	ONT-nextdenovo	114.06	59.25	4.27598	99.8831	4.24545
	ONT-necat	139.83	72.6442	3.74705	99.9715	3.73112
CCS (55 Gb)	CCS-hifiasm	52.113	94.6969	3.54981	99.8859	3.41606
	ONT-nextdenovo	53.2893	96.8344	4.01342	93.7501	3.72868
	ONT-necat	50.0935	91.0271	3.52342	94.0049	3.27941
	ONT-nextdenovo-0	48.19	87.62	3.91	94.5	3.6
	ONT-nextdenovo-2	51.13	92.97	4.07	94.36	3.83
ONT-1-correct (75.1Gb)	CCS-hifiasm	63.5269	84.547	3.39472	95.5219	3.31854
	ONT-nextdenovo	69.7091	92.775	4.26246	99.5675	4.15715
	ONT-nextdenovo-0	67.24	89.54	4.13	99.96	4.05
ONT-2-correct (188 Gb)	CCS-hifiasm	152.98	81.35	3.4	95.83	3.38
